# Supplementary material for: Associations of IL-18 with Altered Cardiovascular Risk Profile in Psoriatic Arthritis and Ankylosing Spondylitis
Source: J Clin Med. 2022 Jan 30;11(3):766. doi: 10.3390/jcm11030766 (PMC8836492; doi:10.3390/jcm11030766)
Supplement: Supplementary file 1 [file jcm-11-00766-s001.zip]

Archive with 1 entries (1 files):
- jcm-1534354-supplementary.pdf
